# Supplementary material for: The Pepper Mitogen-Activated Protein Kinase CaMAPK7 Acts as a Positive Regulator in Response to Ralstonia solanacearum Infection
Source: Front Microbiol. 2021 Jul 6;12:664926. doi: 10.3389/fmicb.2021.664926 (PMC8290481; doi:10.3389/fmicb.2021.664926)
Supplement: Supplementary Table 1 — Oligonucleotides for the plasmid constructs and PCR used in this study. [file Table_2.XLS]

## Sheet: Supplementary Table S1
Supplementary Table S1. Oligonucleotides for plasmid constructs and PCR used in this study.
Analysis	Genes	Sequences of the oligonucleotide
VIGS (nucleotides underlined indicate gateway adaptor)	CaMAPK7-VIGS-F	5'-GGGGACAAGTTTGTACAAAAAAGCAGGCTTCCGAAATACGTTCCGATCAAACCTA -3'
	CaMAPK7-VIGS-R	5'-GGGGACCACTTTGTACAAGAAAGCTGGGTCTCACATCCTTCAAAGCAATCACAT -3'
	CaWRKY40-VIGS-F	5'-GGGGACAAGTTTGTACAAAAAAGCAGGCTTCAACTTGGATGTTGTGCCTGGA-3'
	CaWRKY40-VIGS-R	5'-GGGGACCACTTTGTACAAGAAAGCTGGGTCCTGTAACCTTGGCTTTTATGTGC-3'
Overexpression vector construction (ChIP, nucleotides underlined indicate gateway adaptor)	CaMAPK7-OE-F	5'-GGGGACAAGTTTGTACAAAAAAGCAGGCTTCTTGATCCTAAGCTGAAAGAAGT -3'
	CaMAPK7-OE-R	5'-GGGGACCACTTTGTACAAGAAAGCTGGGTCTTTATCCAGGAGAAAAGAAATC -3'
	CaWRKY40-OE-F	5'-GGGGACAAGTTTGTACAAAAAAGCAGGCATGGAATTTACCAGTTTGGTTGA-3'
	CaWRKY40-OE-R	5'-GGGGACCACTTTGTACAAGAAAGCTGGGTCTTACCATCTG CCCGTCTGAT-3'
Primers for ChIP-PCR	pCaDEF1-1Wb-ChIP-F	5'-GTCCTATGTGCCAGTAGTGCTG-3'
	pCaDEF1-1Wb-ChIP-R	5'- GCGTGGATCGATCTTCGTT-3'
	pCaDEF1-2Wb-ChIP-F	5'-GCGTGGATCGATCTTCGTT-3'
	pCaDEF1-2Wb-ChIP-R	5'-GGTGCCAGCCGTGACTAA-3'
	pCaPO2-Wb-ChIP-F	5'-GCATTTTTCAAAGCATTACAT-3'
	pCaPO2-Wb-ChIP-R	5'-AGTTTAAACC TCAAAACAC-3'
	pCaSAR82A-1Wb-ChIP-F	5'-GTTTCAGCTAGTTGTGTTGT-3'
	pCaSAR82A-1Wb-ChIP-R	5'-ATGCATTTCTCCCCTATTTAT-3'
	pCaSAR82A-2Wb-ChIP-F	5'-GACGTATCAATTTGAATCAT-3'
	pCaSAR82A-2Wb-ChIP-R	5'-TAAATTTGATTTTAAGAATTG-3'
Primers for qRT-PCR	CaMAPK7-RT-F	5'-GTCATTGTGGCAACTTGGAC-3'
	CaMAPK7-RT-R	5'-GGTTGGATTTCATAGCTTGG-3'
	CaSAR82A-RT-F	5'-CCATAGAGGTTCATATGGAAGTCC-3'
	CaSAR82A-RT-R	5'-GGAAAGTGAATAGGACCTTT-3'
	CaPO2-RT-F	5'-ATGGCAGAGAAAACCACCAGCA-3'
	CaPO2-RT-R	5'-TCAAAAAAAAGTGACCTCCTTTCTGT-3'
	CaDEF1-RT-F	5'-GAGGAAGAAGTTTGAAAG-3'
	CaDEF1-RT-F	5'-GAAATACACCACATGAAG-3'
	CaWRKY40-RT-F	5'-AACTTGGATGTTGTGCCTGGA-3'
	CaWRKY40-RT-F	5'-CTGTAACCTTGGCTTTTATGTGC-3'
	CaActin-RT-F	5'-TTGGATTCTGGTGATGGTGTG-3'
	CaActin-RT-F	5'-AACATGGTTGAGCCACCACTG-3'
	NtHSR203-RT-F	TGGCTCAACGATTACGCA
	NtHSR203-RT-R	GCACGAAACCTGGATGG
	NtHSR201-RT-F	5'-TTGGGCAGAATAGATGGGTA-3'
	NtHSR201-RT-R	5'-GCTCAGTTTAGCCGCAGTTGTG-3'
	NtPR1b-RT-F	5'-AACCCATCCATACTATTCCTTG-3'
	NtPR1b-RT-R	5'-GCCGCTAACCTATTGTCCC-3'
	NtPR4-RT-F	5'-GGAAAACGGAAAGGTAAGAAGAGG-3'
	NtPR4-RT-R	5'-GGACACGAGGTAGGTATCAC AACAA-3'
	NtPR1a/c-RT-F	5'-AACCTTTGACCTGGGACGAC-3'
	NtPR1a/c-RT-R	5'-GCACATCCAACACGAACCGA-3'
	NtCAT1-RT-F	5'-CAACTTCCTGCTAATGCTCCAA-3'
	NtCAT1-RT-R	5'-TGCCTGTCTGGTGTGAATGA-3'
	NtACC-RT-F	5'-TGGACATGGTGGATAGTTGCT-3'
	NtACC-RT-R	5'-TGGACATGGTGGATAGTTGCT-3'
	NtEF1a-RT-F	5'-TGCTGCTGTAACAAGATGGATGC-3'
	NtEF1A-RT-R	5'-GAGATGGGGACAAAGGGGATT-3'
